# Supplementary material for: Efficacy of azacitidine is independent of molecular and clinical characteristics - an analysis of 128 patients with myelodysplastic syndromes or acute myeloid leukemia and a review of the literature
Source: Oncotarget. 2018 Jun 12;9(45):27882–94. doi: 10.18632/oncotarget.25328 (PMC6021252; doi:10.18632/oncotarget.25328)
Supplement: Supplementary file 2 [file oncotarget-09-27882-s002.xlsx]

## Sheet: Sheet1
Supplementary Table 1: Patient characteristics
Variable	all patients	High-Risk MDS	AML
		(FAB, IPSS II + high)	(FAB)
	n=128	n=84	n=32
Median Age (range)	70 (49-84)	71 (50-84)	69 (49-84)
Gender
male	79 (62%)	53 (63%)	19 (59%)
female	49 (38%)	31 (37%)	13 (41%)
WHO
MDS del5q	1 (1%)	0 (0%)
MDS-MLD	6 (5%)	3 (4%)
MDS-EB1	13 (10%)	9 (11%)
MDS-EB2	48 (38%)	45 (54%)
pAML	10 (8%)	1 (1%)	9 (28%)
sAML/MDS	32 (25%)	13 (15%)	19 (59%)
sAML/MPD	1 (1%)	0 (0%)	1 (3%)
tAML	8 (6%)	5 (6%)	3 (9%)
MDS/MPD	1 (1%)	1 (1%)
CMML I	1 (1%)	0 (0%)
CMML II	7 (5%)	7 (8%)
FAB
RA	8 (6%)	4 (5%)
RAEB	63 (49%)	56 (67%)
RAEB-T	17 (13%)	17 (20%)
CMML	8 (6%)	7 (8%)
AML	32 (25%)	0 (0%)
WHO
AML	51 (40%)
MDS	68 (53%)
MDS/MPD	9 (7%)
FAB
AML	32 (25%)
MDS	96 (75%)
Karyotype
normal	59 (46%)	33 (39%)	16 (50%)
8	17 (13%)	13 (16%)	3 (9%)
Del5q	25 (20%)	19 (23%)	5 (16%)
Del7q/-7	23 (18%)	17 (20%)	6 (19%)
Complex	21 (16%)	17 (20%)	4 (12%)
Del20q	6 (5%)	4 (5%)	2 (6%)
#NAME?	4 (3%)	4 (5%)	0 (0%)
Cytogenetic risk IPSS
low	69 (54%)	38 (45%)	20 (62%)
intermediate	21 (16%)	17 (20%)	3 (9%)
high	38 (30%)	29 (35%)	9 (28%)
Cytogenetic risk IPSS-R
Very good	4 (3%)	4 (5%)	0 (0%)
Good	70 (55%)	40 (48%)	19 (59%)
Intermediate	15 (12%)	10 (12%)	4 (12%)
Poor	19 (15%)	15 (18%)	4 (12%)
Very poor	20 (16%)	15 (18%)	5 (16%)
Cytogenetic Risk AML
intermediate	85 (66%)	53 (63%)	20 (62%)
high	43 (34%)	31 (37%)	12 (38%)
Preceding therapy
intensive	10 (8%)	4 (5%)	6 (19%)
non-intensive	33 (26%)	23 (27%)	6 (19%)
none	85 (66%)	57 (68%)	20 (62%)
Prim/sek
primary	104 (81%)	66 (79%)	26 (81%)
therapy-related	24 (19%)	18 (21%)	6 (19%)
Median blast count (range)	17% (1-92)	16% (1-29)	35% (10-92)
Median Hemoglobin/g/dl (range)	8.90 (7.00-16.1)	8.85 (7.20-16.10)	8.85 (7.0-15.3)
Median platelet count /µl (range)	52.000 (7.000-898.000)	56.000 (7.000-898.000)	37.000 (11.000-360.000)
Median ANC/µl (range)	840 (8-37.788)	860 (48-18.220)	792 (8-8.180)
IPSS (MDS patients only)
Low	2 (2%)
Int I	9 (9%)
Int II	34 (36%)	34 (40%)
High	50 (53%)	50 (60%)
IPSS-R (MDS patients only)
Very low	0 (0%)	0 (0%)
Low	5 (5%)	1 (1%)
Intermediate	15 (16%)	10 (12%)
High	38 (40%)	36 (43%)
Very high	37 (39%)	37 (44%)
Allogenic transplantation
Yes	22 (17%)	16 (19%)	5 (16%)
No	106 (83%)	68 (81%)	27 (84%)
Treatment
azacitidine monotherapy	116 (91%)	76 (90%)	28 (88%)
azacitidine plus valproic acid	12 (9%)	8 (10%)	4 (12%)
Median number of cycles	6 (2-58)	7 (2-58)	6 (3-34)
Response
Yes	63 (49%)	44 (52%)	15 (47%)
No	65 (51%)	40 (48%)	17 (53%)
Response
CR	15 (12%)	9 (11%)	6 (19%)
CRi	6 (5%)	6 (5%)	0
PR	15 (12%)	13 (15%)	2 (6%)
SD with HI	28 (22%)	21 (16%)	7 (22%)
mCR	4 (3%)	3 (4%)	1 (3%)
mPR	4 (3%)	3 (4%)	1 (3%)
SD without HI	36 (28%)	28 (33%)	8 (25%)
PD	20 (16%)	13 (15%)	7 (22%)
