# Supplementary material for: Efficacy of azacitidine is independent of molecular and clinical characteristics - an analysis of 128 patients with myelodysplastic syndromes or acute myeloid leukemia and a review of the literature
Source: Oncotarget. 2018 Jun 12;9(45):27882–94. doi: 10.18632/oncotarget.25328 (PMC6021252; doi:10.18632/oncotarget.25328)
Supplement: Supplementary file 3 [file oncotarget-09-27882-s003.xlsx]

## Sheet: Sheet1
Supplementary Table 2: Predictive factors for response to AZA and prognostic variables for survival of AZA treated patients
Variable	all patients	response	p	median survival	HR	p	MDS	response	p	median survival	HR	p	AML	response	p	median survival	HR	p
	n=128	rate		(2.5-97.5%)			(int II/high)	rate		(2.5-97.5%)			n=32	rate		(2.5-97.5%)
							n=84
Hb (g/dl)
<8	20	0.42	ns	1.64 (1.31-2.22)	1.21	ns	12	0.42	ns	1.32 (1.27-Inf)	1.7	ns				nd
2018-08-10	67	0.48	ns	1.19 (0.94-1.68)	1.56	0.053	43	0.49	ns	1.12 (0.84-1.99)	1.94	0.02		nd
≥10	41	0.56		1.70 (1.12-2.55)			29	0.62		1.73 (1.19-3.05)
Platelets														nd
<50	59	0.41	ns	1.16 (0.84-1.68)	1.78	0.024	36	0.62	ns	1.19 (0.87-1.78)	1.36	ns				nd
50-100	35	0.6	ns	1.55 (1.27-2.43)	0.95	ns	26	0.44	ns	1.55 (1.27-2.43)	0.91	ns
≥100	34	0.53		1.70 (1.12-2.55)			22	0.55		1.70 (1.11-3.93)
ANC														nd
<0,8	59	0.57	ns	1.27 (0.94-1.95)	1.16	ns	39	0.64		1.76 (1.04-2.04)	0.92	ns				nd
≥0,8	69	0.44		1.51 (1.19-1.70)			45	0.42		1.25 (1.11-1.83)
Marrow blasts
≤2%	5	0.4		0.87 (0.87-Inf)			2	0.5		0.87 (0.87-Inf)				na		na
>2-<5%	4	0.67	ns	1.59 (1.55-Inf)	1.04	ns	3	0.75	ns	1.59 (0.66-Inf)	0.26	ns
≥5-<10%	15	0.48	ns	1.24 (1.12-3.26)	1.19	ns	10	0.5	ns	1.12 (0.79-Inf)	0.52	ns
≥10%	104	0.49	ns	1.32 (1.12-1.70)	1.32	ns	69	0.52	ns	1.55 (1.19-2.01)	0.26	0.074
Gender
Male	79	0.52	ns	1.44 (1.24-1.70)	0.95	ns	53	0.55	ns	1.51 (1.11-1.78)	1	ns	19	0.47	ns	1.31 (0.74-2.16)	0.89	ns
Female	49	0.48		1.19 (0.87-2.08)			31	0.48		1.53 (0.87-2.48)			13	0.46		0.63 (0.47-Inf)
Age	‚
<70	61	0.56	ns	1.44 (0.99-1.95)	1.07	ns	35	0.63	ns	1.53 (0.96-2.21)	1.06	ns	12	0.55	ns	1.30 (0.54-2.16)	1	ns
≥70	67	0.43		1.32 (1.12-1.83)			49	0.45		1.32 (1.12-1.99)			20	0.33		0.74 (0.71-Inf)
FAB
RA	8	0.63	ns	1.99 (0.87-Inf)	0.42	0.056	4	1	ns	0.87 (0.66-Inf)	1.52	ns		na		na
RAEB	63	0.46	ns	1.59 (1.12-2.01)	0.57	0.026	56	0.46	0.082	1.53 (0.96-1.90)	1.51	ns
RAEB-T	17	0.47	ns	1.27 (1.24-Inf)	0.72	ns	17	0.47	ns	1.27 (1.04-Inf)	1.72	ns
AML	32	0.47	ns	1.24 (0.71-1.64)			0	Na		na
CMML	8	0.75	ns	1.70 (1.11-Inf)	0.45	0.084	7	0.86		1.70 (1.11-Inf)
FAB														na		na
MDS	96	0.5	ns	1.55 (1.19-1.95)	0.56	0.015		na		na
AML	32	0.5		1.24 (0.71-1.64)
WHO														na		na
MDS	68	0.47	ns	1.73 (1.19-2.31)	0.56	0.009	57	0.49	ns	1.59 (1.12-2.01)	0.74	ns
AML	51	0.49		1.25 (0.97-1.51)			19	0.53		1.25 (0.99-2.04)
MDS/MPD	9	0.68	ns	1.17 (1.11-Inf)	0.54	ns	8	0.75	ns	1.70 (0.87-Inf)	0.6	ns
Therapy-related n/y																	1.99	ns
pMDS/AML
tMDS/AML	104	0.48		1.45 (1.19-1.78)			66	0.52	ns	1.53 (1.12-2.01)			26	0.46		1.30 (0.74-1.68)
	24	0.54	ns	0.87 (0.54-1.95)	1.99	0.011	18	0.56		1.27 (0.54-Inf)	1.89	0.055	6	0.5	ns	0.54 (0.31-Inf)
IPSS
High Risk	50	0.52		1.12 (0.87-1.78)			50	0.52	ns	1.12 (0.87-1.78)				na		na
Int 2	34	0.53	ns	1.73 (1.32-2.64)	0.6	0.054	34	0.53		1.73 (1.32-2.64)	0.6	0.055
Int 1	9	0.44	ns	2.55 (1.17-Inf)	0.48	0.079		na		na
Low Risk	2	0	ns	2.64 (2.64-Inf)	0.18	0.097		na		na
IPSSR
Very High Risk	37	0.51	ns	1.04 (0.84-1.95)	1.37	ns	37	0.51	ns	1.04 (0.84-1.95)	1.39	ns		na		na
High Risk	38	0.45		1.68 (1.19-2.08)			36	0.47		1.68 (1.19-2.08)
Intermediate Risk	15	0.67	ns	1.70 (1.53-3.59)	0.72	ns	10	0.7	ns	1.53 (1.11-Inf)	0.97	ns
Low Risk	5	0.4	ns	2.64 (1.07-Inf)	0.43	ns	1	1	ns	3.93 (Inf-Inf)	0.45	ns
Pretreatment
Intensive	10	0.6		1.27 (1.24-Inf)			4	0.75		1.51 (1.27-Inf)			6	0.5		0.63 (0.60-Inf)
Non-Intensive	33	0.33	ns	1.32 (0.94-2.21)	0.61	ns	23	0.39	ns	1.53 (0.94-2.21)	0.85	ns	6	0.33	ns	0.48 (0.31-Inf)	0.87	ns
None	85	0.54	ns	1.45 (1.16-1.90)	0.66	ns	57	0.56	ns	1.25 (1.11-2.04)	0.9	ns	20	0.5	ns	1.32 (0.74-2.16)	0.49	ns
Cytogenetic Risk														nd		nd
(AML)
High Risk	43	0.51	ns	1.04 (0.84-1.64)	0.69	0.09	31	0.55	ns	0.94 (0.79-1.76)
Intermediate	85	0.49		1.55 (1.27-2.01)			53	0.48		1.73 (1.32-2.08)	0.66	ns
Cytogenetic Risk																nd
(IPSS)			0.053											nd
High Risk	38	0.55	ns	1.19 (0.84-1.76)			29	0.59		1.04 (0.84-1.99)
Intermediate	21	0.29		1.12 (0.72-Inf)	1.16	ns	17	0.29	0.061	1.12 (0.54-Inf)	1.03	ns
Low Risk	69	0.52		1.55 (1.27-2.04)	0.74	ns	38	0.58	ns	1.70 (1.27-2.08)	0.69	ns
Cytogenetic Risk														nd		nd
(IPSSR)
Very Poor	20	0.55	ns	1.19 (0.87-2.15)	1.5	ns	15	0.53	ns	1.04 (0.79-Inf)	1.55	ns
Poor	19	0.47	ns	0.87 (0.61-1.99)	1.32	ns	15	0.53	ns	0.87 (0.61-Inf)	1.22	ns
Intermediate	15	0.47	ns	1.64 (1.12-Inf)	1.05	ns	10	0.5	ns	1.83 (1.12-Inf)	0.97	ns
Good	70	0.47		1.45 (1.17-2.01)			40	0.5		1.68 (1.12-2.04)
Very Good	4	0.75	ns	1.55 (1.32-Inf)	0.68	ns	4	0.75	ns	1.55 (1.32-Inf)	0.73	ns
Del20q
yes	6	1	0.012	1.44 (0.87-Inf)	1.07	ns	4	1	ns	0.87 (0.87-Inf)	1.51	ns	2	1	ns	1.44 (1.44-Inf)	0.53	ns
no	122	0.46		1.32 (1.16-1.68)			80	0.49		1.51 (1.12-1.83)			30	0.43		1.16 (0.63-1.64
Trisomy 8
yes	17	0.53	ns	1.76 (1.07-Inf)	1	ns	13	0.62	ns	1.78 (1.76-Inf)	0.91	ns	3	0.33	ns	1.64 (0.72-Inf)	0.74	ns
no	111	0.48		1.31 (1.16-1.68)			71	0.5		1.27 (1.11 -1.73)			29	0.48		1.16 (0.63-1.45)
Chromosome 7
anomaly
yes	23	0.52	ns	1.19 (0.87-1.99)	1.13	ns	17	0.59	ns	1.04 (0.87-Inf)	1.15	ns	6	0.33	ns	1.31 (0.47-Inf)	0.79	ns
no	105	0.48		1.45 (1.19-1.76)			67	0.5		1.59 (1.19-1.90)			26	0.5		1.16 (0.63-1.69)
Complex KT
yes	21	0.52	ns	0.96 (0.66-2.15)	1.68	0.054	17	0.53	ns	0.87 (0.61-2.15)	1.89	0.043	4	0.5	ns	1.32 (0.31-Inf)	0.8	ns
no	107	0.49		1.45 (1.24-1.78)			67	0.52		1.68 (1.25-1.99)			28	0.46		1.16 (0.63-1.64)
Chromosome 5
anomaly
yes	25	0.4	ns	1.16 (0.66-2.15)	1.19	ns	19	0.42	ns	0.94 (0.54-2.15)	1.5	ns	5	0.4	ns	1.32 (1.16-Inf)	0.92	ns
no	103	0.51		1.44 (1.19-1.73)			65	0.55		1.53 (1.19-1.95)			27	0.48		0.74 (0.60-1.68)
Minus Y
yes	4	0.75	ns	1.32 (0.79-Inf)	0.93	ns	4	0.75	ns	1.32 (0.79-Inf) 1.51 (1.12-1.9)	0.99	ns	0	na	na	na	na	na
no	124	0.48		1.32 (1.17-1.70)			80	0.51					32
Normal KT
yes	59	0.49	ns	1.53 (1.19-2.04)	0.8	ns	33	0.55	ns	1.70 (1.25-2.48)	0.73	ns	16	0.44	ns	0.71 (0.54-Inf)	1.38	ns
no	69	0.49		1.31 (1.04-1.68)			51	0.51		1.19 (0.87-1.83)			16	0.5		1.31 (0.72-2.22)
NRAS
yes	13	0.62	ns	1.68 (1.25-Inf)	0.98	ns	10	0.7	ns	1.78 (1.25-Inf)	0.87	ns	2	0.5	ns	1.45 (1.45-Inf)	0.72	ns
no	111	0.48		1.31 (1.11-1.69)			71	0.49		1.32 (1.04-1.83)			29	0.48		0.74 (0.63-1.44)
RUNX1
yes	34	0.53	ns	1.45 (0.87-2.43)	0.93	ns	21	0.62	ns	2.21 (0.87-Inf)	0.67	ns	9	0.33	ns	0.72 (0.60-Inf)	1.36	ns
no	87	0.48		1.31 (1.16-1.70)			58	0.5		1.27 (1.04-1.76)			23	0.52		1.30 (0.71-2.16)
IDH2
yes	16	0.63	ns	1.12 (0.83-2.48)	0.68	ns	7	0.57	ns	1.12 (1.11-Inf)	1.11	ns	8	0.75	ns	0.72 (0.63-Inf)	0.59	ns
no	104	0.47		1.32 (1.16-1.69)			71	0.51		1.32 (0.99-1.90)			22	0.41		1.16 (0.60-1.68)
ASXL1
yes	42	0.5	ns	1.16 (0.94-1.83)	1.36	ns	27	0.52	ns	1.19 (0.97-2.21)	1.15	ns	12	0.5	ns	0.72 (0.60-Inf)	1.17	ns
no	79	0.49		1.51 (1.25-1.99)			52	0.52		1.55 (1.04-2.04)			18	0.5		1.30 (0.63-2.22)
TP53
yes	25	0.48	ns	0.79 (0.61-1.90)	1.8	0.02	18	0.5	ns	0.79 (0.54-2.08)	2.14	0.015	6	0.33	ns	0.63 (0.31-Inf)	1.43	ns
no	98	0.5		1.53 (1.25-1.78)			63	0.52		1.70 (1.25-2.01)			24	0.54		1.24 (0.71-1.69)
SRSF2
pos	39	0.41	ns	1.31 (0.99-1.83)	1.06	ns	25	0.36	0.09	1.19 (0.99-2.21)	1.04	ns	9	0.44	ns	0.72 (0.54-Inf)	1.36	ns
neg	76	0.54		1.44 (1.16-1.95)			50	0.58		1.55 (1.11-2.08)			20	0.55		1.16 (0.60-2.22)
SF3B1
yes	11	0.36	ns	1.51 (0.74-Inf)	1.31	ns	4	0.25	ns	0.29 (0.29-Inf)	2.84	ns	3	0.33	ns	0.74 (0.63-Inf)	1.19	ns
no	109	0.51		1.32 (1.12-1.76)			74	0.53		1.53 (1.12-1.99)			27	0.52		1.24 (0.60-1.68)
DNMT3A
yes	21	0.43	ns	1.25 (0.87-2.48)	1.07	ns	11	0.46	ns	1.51 (0.87-Inf)	0.97	ns	7	0.57	ns	0.60 (0.48-Inf)	0.84	ns
no	99	0.51		1.32 (1.12-1.69)			67	0.52		1.32 (1.04-1.83)			23	0.48		1.16 (0.71-1.68)
FLT3
yes	10	0.3	ns	0.99 (0.60-Inf)	2.01	0.081	7	0.29	ns	0.99 (0.87-Inf)	1.34	ns	3	0.33	ns	0.60 (0.27-Inf)	3.56	0.059
no	107	0.51		1.45 (1.19-1.70)			71	0.52		1.32 (1.04-1.78)			24	0.54		1.31 (0.74-2.16)
TET2
yes	28	0.39	ns	1.25 (0.99-3.26)	0.71	ns	19	0.47	ns	1.25 (0.99-Inf)	0.53	0.068	4	0	ns	0.47 (0.31-Inf)	4.06	0.038
no	93	0.53		1.32 (1.17-1.83)			60	0.53		1.53 (0.96-1.99)			26	0.58		1.30 (0.71-1.69)
KRAS
yes	5	0.4	ns	1.25 (0.87-Inf)	0.85	ns	4	0.5	ns	1.25 (0.87-Inf)	0.72	ns	1	0	ns	1.30 (Inf-Inf)	1.21	ns
no	117	0.5		1.31 (1.12-1.69)			76	0.51		1.51 (1.11-1.90)			29	0.52		1.16 (0.63-1.68)
MLL-PTD
yes	4	0.25	ns	0.63 (0.29-Inf)	3.39	0.024	1	0	ns	0.29 (Inf-Inf)	18.99	0.016	2	0.5	ns	0.63 (0.63-Inf)	2.14	ns
no	73	0.52		1.45 (1.16-1.95)			49	0.51		1.32 (1.04-2.01)			17	0.65		1.30 (1.16-Inf)
IDH1
yes	10	0.3	ns	1.12 (0.72-Inf)	0.81	0.099	8	0.38	ns	1.12 (0.29-Inf)	1.79	ns	2	0	ns	0.72 (0.72-Inf)	1.13	ns
no	111	0.51		1.32 (1.16-1.69)			71	0.52		1.32 (1.04-1.95)			28	0.54		1.16 (0.63-1.68)
EZH2
yes	10	0.3	ns	0.87 (0.74-Inf)	1.13	ns	4	0	0.049	0.49 (0.21-Inf)	8.55	0.001	4	0.75	ns	2.31 (0.74-Inf)	0.09	0.022
no	111	0.51		1.32 (1.17-1.69)			75	0.55		1.53 (1.12-1.99)			26	0.46		0.72 (0.60-1.44)
Epigenetic combinations
yes
no	81	0.48	ns	1.24 (1.11-1.68)	1.14	ns	49	0.51	ns	1.25 (1.11-2.04)	0.82	ns	23	0.48	ns	0.74 (0.60-1.68)	1.16	ns
	43	0.51		1.59 (1.30-2.22)			32	0.53		1.55 (0.79-2.31)			8	0.5		1.32 (1.30-Inf)
Methylation combinations																	1.11	ns
yes			ns	1.24 (0.99-1.83)	0.97	ns	42	0.53	ns	1.51 (1.11-2.15)	0.7	ns	16	0.44	ns	0.63 (0.54-Inf)
no	62	0.47		1.32 (1.19-1.95)			38	0.5		1.32 (0.87-1.99)			14	0.57		1.31 (1.16-Inf)
	60	0.52
Histone combinations						0.055
yes	49	0.47	ns	1.12 (0.87-1.53)	1.51		30	0.47	ns	1.12 (0.87-2.01)	1.38	ns	15	0.53	ns	0.74 (0.63-2.31)	0.83	ns
no	75	0.51		1.59 (1.30-2.04)			51	0.55		1.59 (1.11-2.04)			16	0.44		1.30 (0.48-Inf)
Proliferation combinations
yes	15	0.6	ns	1.68 (1.30-Inf)	0.84	ns	11	0.73	ns	2.01 (1.25-Inf)	0.67	ns	3	0.33	ns	1.45 (1.30-Inf)	0.83	ns
no	109	0.48		1.31 (1.07-1.69)			70	0.49		1.32 (0.99-1.83)			28	0.5		0.74 (0.60-1.69)
Splicing combinations						ns
yes	49	0.39	0.066	1.31 (0.99-1.70)	1.18		29	0.35	0.034	1.19 (0.99-2.01)	1.12	ns	12	0.42	ns	0.72 (0.63-Inf)	1.42	ns
no	71	0.56		1.44 (1.16-2.04)			49	0.61		1.55 (1.11-2.08)			18	0.56		1.24 (0.60-Inf)
Number of mutations			ns										1
0			ns										9
1	13	0.62	ns	1.95 (1.76-Inf)			10	0.52		1.76 (1.55-Inf)			12
2018-02-03	31	0.55		1.32 (1.04-2.55)	1.78	ns	21	0.47	ns	1.19 (0.79-Inf)	1	ns	8
>3	55	0.46		1.30 (0.99-1.90)	2.09	0.077	36	0.46	ns	1.19 (0.94-2.01)	1.35	ns
	21	0.43		1.12 (0.87-2.21)	2.38	0.052	11	0.7	ns	1.12 (0.87-Inf)	1.07	ns
Runx + TET2			ns
yes	11	0.55		3.26 (1.12-Inf)	0.46	0.068	6	0.67	ns	5.29 (1.12-Inf)	0.3	0.049	1
no	103	0.5		1.25 (1.04-1.68)			86	0.52		1.25 (0.97-1.83)			29
SRSF2 + TET2			ns
yes	15	0.47		1.55 (1.12-Inf)	0.63	ns	11	0.46	ns	1.25 (1.12-Inf)	0.72	ns	0
no	100	0.5		1.31 (1.11-1.76)			64	0.52		1.53 (1.11-2.01)			29
ASXL1 + TET2			ns
yes	11	0.36		1.07 (0.97-Inf)	0.97	ns	8	0.5	ns	1.12 (0.97-Inf)	0.78	ns	1
no	110	0.51		1.44 (1.19-1.70)			71	0.52		1.53 (1.11-1.95)			29
SRSF2 + ASXL1			ns
yes
no	23	0.44		1.12 (0.72-2.01)	1.38	ns	13	0.39	ns	1.12 (0.97-Inf)	1.28	ns	8
	92	0.51		1.51 (1.17-1.90)			62	0.53		1.55 (1.11-2.04)			21
SRSF2 + RUNX1			ns
yes						ns
no	18	0.44		1.55 (0.87-Inf)	0.85		9	0.44	ns	2.21 (0.87-Inf)	0.69	ns	5
	90	0.51		1.30 (1.07-1.69)			61	0.53		1.32 (1.04-1.95)			24
ASXL1 + RUNX1		0.56	ns
yes	18	0.49		0.87 (0.72-Inf)	1.07	ns	11	0.73	ns	2.21 (0.87-Inf)	0.67	ns	6
no	96			1.32 (1.16-1.69)			63	0.49		1.25 (0.99-1.95)			24
IDH2 + ASXL1		0.56	ns
yes	9	0.49		1.12 (0.72-Inf)	1.27	ns	5	0.4	ns	1.83 (1.12-Inf)	1	ns	4
no	111			1.32 (1.16-1.68)			73	0.52		1.32 (1.04-1.90)			26
EZH2 + ASXL1			ns
yes	7	0.29		1.07 (0.87-Inf)	1.13	ns	2	0	ns	0.87 (-)	3.39	ns	3
no	114	0.51		1.32 (1.16-1.69)			77	0.53		1.51 (1.12-1.95)			27
ASXL1 and		0.5
normal KT		0.5	ns
yes
no	24			1.19 (0.74-2.64)	1.04	ns	15	0.53	ns	1.90 (1.12-Inf)	0.79	ns	7
	97			1.32 (1.16-1.69)			64	0.52		1.32 (0.99-1.83)			23
DNMT3A and normal KT
yes			ns			ns
no	11	0.36		1.25 (0.83-Inf)	1.07		4	0.5	ns	2.04 (1.25-Inf)	0.69	ns	4
	109	0.51		1.32 (1.12-1.68)			74	0.51		1.32 (0.99-1.83)			26
RUNX1 and normal KT			ns			ns
yes		0.5
no	20	0.5		1.45 (0.74-Inf)	0.8		11	0.64	ns	2.64 (0.87-Inf)	0.53	ns	5
	101			1.31 (1.12-1.70)			68	0.52		1.27 (1.04-1.78)			27
SRSF2 und
normal KT
yes	25	0.4	ns	1.25 (0.87-3.26)	0.94	ns	15	0.33	ns	1.25 (0.97-Inf)	0.89	ns	5
no	90	0.52		1.44 (1.16-1.90)			60	0.55		1.53 (1.12-2.04)			24
TET2 and
normal KT			ns
yes	18	0.5		1.68 (1.12-Inf)	0.54	0.059	12	0.58	ns	1.68 (1.12-Inf)	0.46	0.052	2
no	103	0.5		1.31 (1.11-1.68)			67	0.51		1.32 (0.96-1.95)			28
5q- and Chr 7
yes			ns
no	8	0.5		1.04 (0.44-Inf)	1.37	ns	7	0.57	ns	0.87 (0.44-Inf)	1.32	ns	1
	119	0.49		1.44 (1.19-1.69)			76	0.51		1.53 (1.19-1.83)			31
5q- and
complex KT			ns
yes	15	0.47		1.04 (0.54-Inf)	1.49	ns	13	0.46	ns	0.87 (0.54-Inf)	1.76	ns	2
no	112	0.49		1.44 (1.19-1.70)			70	0.53		1.53 (1.19-1.95)			30
5q- and TP53			ns
yes	24	0.42		1.04 (0.66-2.15)	1.21	ns	19	0.42	ns	0.94 (0.54-Inf)	1.55	ns	4
no	99	0.52		1.45 (1.19-1.73)			62	0.55		1.53 (1.19 -1.95)			26
Chr 7 and
complex KT			ns
yes	9	0.56		0.96 (0.87-Inf)	1.48	ns	8	0.63	ns	0.96 (0.44-Inf)	1.46	ns	1
no	118	0.48		1.45 (1.19-1.70)			75	0.51		1.53 (1.19-1.90)			31
Chr 7 and TP53
yes			ns
no	10	0.5		0.96 (0.44-Inf)	1.72	ns	8	0.63	ns	0.96 (0.44-Inf)	1.5	ns	2
	113	0.5		1.51 (1.19-1.76)			73	0.51		1.55 (1.19-1.90)			28
Complex and TP53			ns
yes	18	0.44		0.79 (0.54-2.15)	2.02	0.015	15	0.47	ns	0.79(0.54-Inf)	2.4	0.01	3
no	105	0.51		1.53 (1.24-1.83)			66	0.53		1.70 (1.25-2.01)			27
RUNX1 + ASXL1 + SRSF2
yes			ns
no	10	0.5		0.87 (0.72-Inf)	1.17	ns	5	0.6	ns	1.12 (0.87-Inf)	0.86	ns	4
	98	0.5		1.32 (1.12-1.70)			65	0.51		1.32 (1.11-1.99)			25
