# Supplementary material for: Efficacy of azacitidine is independent of molecular and clinical characteristics - an analysis of 128 patients with myelodysplastic syndromes or acute myeloid leukemia and a review of the literature
Source: Oncotarget. 2018 Jun 12;9(45):27882–94. doi: 10.18632/oncotarget.25328 (PMC6021252; doi:10.18632/oncotarget.25328)
Supplement: Supplementary file 4 [file oncotarget-09-27882-s004.xlsx]

## Sheet: Sheet1
Supplementary Table 3: Comparison of publications on predictive factors for AZA treatment
Study	Kuendgen et al.	Itzykson et al., Blood 2013	Itzykson et al., Leukemia 2011	Braun et al., Blood 2011	Bejar et al., JCO 2014	Traina et al., Leukemia 2014	Mufti et al., ASH 2009	Kulasekararaj et al., ASH 2013	Tobiasson et al., Oncotarget 2016	Jung et al.,	Di Nardo et al.,	Voso et al.,	Metzeler et al., Leukemia 2012	Hong et al.,	Coombs et al.,
										Oncotarget 2016	Leuk Lymphoma 2014	Leukemia 2011		Anticancer Res 2015	Haematologica 2016
Variable
Number of patients	128	282	86	39	213 for response assessment	92	358	66	134	107	68	38 (+ n=27 validation group)	46	58	83
					146 patients with follow-up data for survival analysis
No. receiving azacitidine	128	282	86	0	42	55	1793	66	134	66	29	38	0	0	30 (22 alone, the others in many different combinations)
No. receiving decitabine	0	0	0	39	171	26	0	0	0	41	39	0	46	58	53 842 alone)
No. receiving azacitidine and decitabine	-	-	-	-	-	11	-	-	-	-	-	-	-	-	-
Other combinations	11/128 patients AZA + valproic acid	none	none	none	27/213	17/55 AZA + lenalidomide	none	None or not given	none	none	DAC + valproic acid n=14, DAC + vorinostat n=1, AZA + vorinostat n=4, AZA + valproic acid n=3, AZA + low dose AraC n=2, AZA + ATRA + Valproic Acid n=20	AZA + valproic acid	DAC + bortezomib n=7	none	8 different combination regimen
					DAC + another agent							AZA monotherapy in the validation group
Diagnoses of pts analyzed	MDS n=96 (75%)	MDS n=282	MDS n=86	Advanced CMML n=39	MDS n=205	MDS n=53	MDS n=357	MDS n=53	MDS (FAB)=134	MDS (WHO) n=102	AML n=68	MDS n=23	AML n=46	MDS n=58	AML n=83
	AML n=32 (25%)					sAML n=11	AML n=1	sAML n=5	(12 CMML, 2 MDS/MPN, 15 RAEB-T)
								tAML/MDS n=8
CMML	n=8 (6%)	none	none	n=39 (100%)	N=21 (10%)	MDS/MPN n=28	n=6 (3%)	n=3	MDS/MPN=14	CMML n=5	none	n=4	none	n=9	none
MDS risk groups	Low/int1 n=11	Int2/high n=275	Int1 n=11 (13%)	Int2/high n= 7	Low/int1 n=97 (47%)	Low/int1 n=42	Int1 n= 5 (3%)	Int2/high n=79%	Int 1= 18	Low/Int1 n=43	-	Not given (only RAEB and RAEB-T)	-	Low/Int1 n=34
	Int2/high n=86		Int2/high n=72 (84%)	CMML (WBC >13.000) n=32	Int2/high n=113 (53%)	Int2/high n=30	Int2/high n=158		Int 2/high= 116	Int 2/ High n= 63				Int2/High n=24
Molecular markers analyzed	15 genes: ASXL1, RUNX1, DNMT3A, IDH1, IDH2, TET2, TP53,NRAS, KRAS, TP53, FLT3, MLL-PTD, EZH2, SF3B1, SRSF2	none	TET2	ASXL1, TET2, RUNX1, NRAS, KRAS,CBL, FLT3	40 genes	TET2, DNMT3A, IDH1, IDH2, ASXL1, CBL, RAS, SF3B1	Cytogenetics only (del 5q, del 7q, +8, in a complex or non-complex karyotype)	24 genes	42 genes (Karolinska Institute)	26 genes	FLT3, NPM1, RAS, DNMT3A, IDH1, IDH2	TET2 and methylation profiles	DNMT3A, NPM1, FLT3, IDH1, IDH2, TET2, CEBPA	SRSF2, ZRSR2, U2AF1	DNMT3A, IDH1, IDH2, TET2, NPM1
									24 genes (Kings College)
Karyotype included in analysis	yes	yes	Cytogenetic risk groups only	Cytogenetic risk groups only	Cytogenetic risk groups only	Cytogenetic risk groups only	yes	Only cytogenetic risk groups	Only cytogenetic risk groups	Only cytogenetic risk groups	no	no	no	no	-
Methods	NGS	/	Sanger	Sanger	NGS	Sanger	Only cytogenetic analysis	Deep and sanger sequencing	NGS	NGS	Sanger		Sanger	NGS	NGS
IWG 2006 subgroups assessed as responders	CR, PR, SD with HI	CR, PR, mCR, SD with HI	CR, PR, mCR, SD with HI	CR, PR, mCR2,	CR, PR, SD with HI	CR, PR, mCR, SD with HI	IWG 2000, any kind of remission (CR, PR); any kind of hematologic improvement	CR, PR, mCR, SD with HI	CR, PR, mCR, SD with HI	CR, PR, mCR, SD with HI	CR	CR, PR, HI	CR	CR, PR, mCR, (SD with HI)	CR, CRi, CRp, mCR (not IWG)
				SD with HI
Response rate	0.49	0.43	0.52	0.38	0.47	0.24	0.49	0.47	0.56	0.53	25% CR	35% CR, PR,	41% CR	0.67	28% CR
		of these mCR 11%	of these mCR 13%			of these mCR 5%	CR, PR 29%;	of these mCR 12%	of these mCR 13%	of these mCR 26%		65% SD, PD
Minimum number of cyles?	3	1	1	1	Not given	1	1	2	1	1	Not given	Not given	Not given	1	1
Median number of cycles	6	6	6	10	Not given	6 (5-aza), 4 (decitabine)	9	7	7 (1-45)	4 (1-18)	Not given	Not given	Not given	4	3
Median survival	1.3 years	13.5 months	17.5 months in TET2 mutated and 15,3 months in TET2 WT	555 days	Not given	Not given	Not given	Not given	17 months	62.4% 2 year survival rate	7 months	14.4 months	15.2 months	18.8 months	Not given
Median follow-up	5.6 years	26 months	23.3 months	23 months	3.8 years	22 months	Not given	Not given	14 months	2.28 years	60 months	Not given	Not given	40 months	Not given
Molecular predictors for response?	none	No molecular data given	TET2	none	None if all mutations are included, p=0.04 for TET2 after exclusion of subclonal mutations, p=0,011 for patients with TET2 and ASXL1 -WT	None in univariate analysis, in multivariate analysis the presence of either TET2/DNMT3A, IDH1 or IDH2 had a small influence (p=0,03)	Not analyzed	EZH2 in univariate analysis (n=0,04), but not in multivariate, no effect of TET2 (p=0,1)	none	SETBP1 in univariate analysis (n=4), not in multivariate; U2AF1 (n=9) for azacitidine treated pts only	none	none	DNMT3A p=0.05	none	None; DNMT3A only in frontlie patients, NPM1 and DNMT3A commutated in an analysis combining different publications
Others predictors for response?	Del20q (n=6)	Previous low-dose Ara-C, blast count >15%, abnormal karyotype	Cytogenetic risk good risk group, previous treatment4	CJUN expression	FAB-classification	Univariable: platelets, treatment schedule; Multivariable: platelets, wbc	Not analyzed	Only duration of disease	none	Hemoglobin <10g/dl; platelets <50.000/µl	Not analyzed	BCL2L10	Not analyzed	Not analyzed	Not analyzed
Molecular prognostic markers identified for survival?	MLL-PTD, TP53	No molecular data given	none	none	TP53, PTPN11	ASXL1, SF3B1 univariate and multivariate	Not analyzed	Any kind of mutation as a poor risk factor, TP53, DNMT3A	Positive: epigenetic modulators (TET2, DNMT3A, IDH1/2, MLL, EZH2, ASXL1) (p=0.03); histone modulators (ASXL1, EZH2) p=0.01; ASXL1 mutation (p=0,026); Negative: TP53; multivariate: histone modulators, splicing factor mutation	DNMT1 (n=5); DNMT3A (n=9); RAS (n=8); TP53 (n=13); uni- and multivariate	none	none	none	none	Not analyzed
Other prognostic markers for survival?	platelets, hemoglobin, IPSS-R very high, AML vs. MDS	Performance status, intermediate and high-risk cytogenetics, peripheral blasts, transfusion dependency	Not analyzed	Increased WBC, CJUN, CMYB expression, “normal monocyte like gene expression”1	none	Univariate: Age, cytogenetic risk, WBC, IPSS, WHO, PB blasts, platelets, No. cytopenias	All patients with non-complex karyotypes plus del5q without del7q in a complex and +8 in a complex karyotype showed a survival benefit vs. CCR	Not given	Duration of disease, adverse IPSS-R cytogenetics, bone marrow cellularity, cellularity, disease duration, transfusion dependency	Gender, IPSS-R (uni- and multivariate); age only univariate	Not analyzed	BCL2L10	Not analyzed	Not analyzed	Not analyzed
						Multivariate: age, cytogenetic risk, hemoglobin
A Kuendgen received research funding from Celgene Corporation, Germany, K Goetze received honoraria from Celgene Corporation, Germany, T Schroeder had a consulting role for Celgene Corporation, Germany as well as lecture fees and financial travel support from Celgene Corporation, Germany and Janssen-Cilag GmbH, Germany, T Haferlach is part owner of MLL (Munich Leukemia Laboratory), M Meggendorfer…
